# Supplementary material for: The Impact of Tank Disinfectants on the Development of Microbiota in Gilthead Seabream (Sparus aurata) Larviculture Systems
Source: Microorganisms. 2025 Jun 11;13(6):1359. doi: 10.3390/microorganisms13061359 (PMC12195472; doi:10.3390/microorganisms13061359)
Supplement: Supplementary file 1 [file microorganisms-13-01359-s001.zip]

Archive with 7 entries (4 files):
- microorganisms-3660432-supplementary/__MACOSX/
- microorganisms-3660432-supplementary/__MACOSX/SUPPLEMENTARY/
- microorganisms-3660432-supplementary/__MACOSX/SUPPLEMENTARY/._FigureS1_PCoA.png
- microorganisms-3660432-supplementary/__MACOSX/SUPPLEMENTARY/._Table_S1.xlsx
- microorganisms-3660432-supplementary/SUPPLEMENTARY/
- microorganisms-3660432-supplementary/SUPPLEMENTARY/FigureS1_PCoA.png
- microorganisms-3660432-supplementary/SUPPLEMENTARY/Table_S1.xlsx
