# Supplementary material for: The Impact of Tank Disinfectants on the Development of Microbiota in Gilthead Seabream (Sparus aurata) Larviculture Systems
Source: Microorganisms. 2025 Jun 11;13(6):1359. doi: 10.3390/microorganisms13061359 (PMC12195472; doi:10.3390/microorganisms13061359)
Supplement: Supplementary file 1 [file microorganisms-13-01359-s001.zip › microorganisms-3660432-supplementary/SUPPLEMENTARY/Table_S1.xlsx]

## Sheet: Φύλλο1
Taxonomy					Illumina	ONT	Larval samples						Water samples						Feed samples						Egg samples
Phylum	Class	Order	Family	Genus	No. of OTUs	No. of clusters	Dis1_Larva	SE (±)	Dis2_Larva	SE (±)	Dis3_Larva	SE (±)	Dis1_Water	SE (±)	Dis2_Water	SE (±)	Dis3_Water	SE (±)	Chlorella	SE (±)	Rotifer	SE (±)	Artemia	SE (±)	Eggs	SE (±)
Verrucomicrobiota	Verrucomicrobiia	Verrucomicrobiales	Rubritaleaceae	Roseibacillus	1	0	0	0	0	0	0	0	1.186	0.36	0	0	0	0	0	0	0	0	0	0	0	0
Pseudomonadota	Alphaproteobacteria	Caulobacterales	Hyphomonadaceae	uncultured-Hyphomonadaceae	1	0	0.004	0	0.024	0.01	0.08	0.04	0.798	0.2	0.292	0.07	0.633	0.19	0	0	0	0	0	0	0	0
Pseudomonadota	Alphaproteobacteria	Hyphomicrobiales	Devosiaceae	Devosia	1	0	0	0	0	0	0	0	0	0	0	0	0	0	0	0	6.221	1.15	0	0	0	0
Pseudomonadota	Alphaproteobacteria	Hyphomicrobiales	Rhizobiaceae	Hoeflea	1	0	0.002	0	0.014	0	0.001	0	0.09	0.01	0.196	0.04	0.008	0	0	0	0.066	0.01	0	0	0	0
Pseudomonadota	Alphaproteobacteria	Hyphomicrobiales	Rhizobiaceae	Phyllobacterium	0	1	0	0	0	0	0	0	0	0	0	0	0	0	0	0	0	0	0	0	0.037	0.01
Pseudomonadota	Alphaproteobacteria	Hyphomicrobiales	Rhizobiaceae	Pseudohoeflea	0	1	0	0	0	0	0	0	0	0	0	0	0	0	0	0	0	0	0	0	0.009	0
Pseudomonadota	Alphaproteobacteria	Maricaulales	Robiginitomaculaceae	uncultured-Robiginitomaculaceae	0	1	0	0	0	0	0	0	0	0	0	0	0	0	0	0	0	0	0	0	0.034	0.01
Pseudomonadota	Alphaproteobacteria	Rhodobacterales	Paracoccaceae	Aliiroseovarius	1	0	0.006	0	0.077	0.01	0.13	0.05	0.053	0.01	0.059	0.01	0.16	0.03	0	0	0.008	0	0	0	0	0
Pseudomonadota	Alphaproteobacteria	Rhodobacterales	Paracoccaceae	Ascidiaceihabitans	1	0	0.001	0	0.106	0.03	0.222	0.06	0.076	0.01	0.206	0.04	0.605	0.09	0	0	0	0	0.004	0	0	0
Pseudomonadota	Alphaproteobacteria	Rhodobacterales	Paracoccaceae	Halocynthiibacter	0	1	0	0	0	0	0	0	0	0	0	0	0	0	0	0	0	0	0	0	0.02	0.01
Pseudomonadota	Alphaproteobacteria	Rhodobacterales	Paracoccaceae	Incertae-Sedis	0	1	0	0	0	0	0	0	0	0	0	0	0	0	0	0	0	0	0	0	0.346	0.08
Pseudomonadota	Alphaproteobacteria	Rhodobacterales	Paracoccaceae	Lentibacter	1	1	0.013	0	1.398	0.3	2.31	0.43	0.425	0.05	1.858	0.26	5.007	0.52	0.002	0	0.044	0.01	0.028	0.01	0.235	0.06
Pseudomonadota	Alphaproteobacteria	Rhodobacterales	Paracoccaceae	Marivita	1	0	0.021	0.01	0.035	0.01	0.002	0	0.69	0.12	0.332	0.06	0.002	0	0	0	0.019	0	0.04	0.01	0	0
Pseudomonadota	Alphaproteobacteria	Rhodobacterales	Paracoccaceae	Nautella	1	0	0.002	0	0.129	0.05	0.098	0.03	0.209	0.04	0.069	0.01	0.659	0.17	0	0	0.008	0	0.942	0.29	0	0
Pseudomonadota	Alphaproteobacteria	Rhodobacterales	Paracoccaceae	Nereida	1	1	0.076	0.02	3.142	0.76	4.521	1.01	1.104	0.16	3.49	0.79	8.182	1.04	0.006	0	0.029	0.01	0.02	0.01	1.11	0.26
Pseudomonadota	Alphaproteobacteria	Rhodobacterales	Paracoccaceae	Nioella	1	0	0.006	0	0.093	0.02	0.242	0.07	0.832	0.18	0.857	0.16	0.149	0.02	0	0	0.457	0.11	0.008	0	0	0
Pseudomonadota	Alphaproteobacteria	Rhodobacterales	Paracoccaceae	Paracoccus	0	2	0	0	0	0	0	0	0	0	0	0	0	0	0	0	0	0	0	0	0.83	0.18
Pseudomonadota	Alphaproteobacteria	Rhodobacterales	Paracoccaceae	Pelagivirga	0	1	0	0	0	0	0	0	0	0	0	0	0	0	0	0	0	0	0	0	0.132	0.04
Pseudomonadota	Alphaproteobacteria	Rhodobacterales	Paracoccaceae	Pseudooceanicola	1	0	0.022	0.01	0.108	0.03	0.119	0.05	1.081	0.28	0.297	0.05	0.074	0.01	0	0	0.975	0.24	0.024	0.01	0	0
Pseudomonadota	Alphaproteobacteria	Rhodobacterales	Paracoccaceae	Pseudophaeobacter	2	2	0.16	0.03	15.03	2.28	10.225	1.73	3.727	0.37	13.975	1.39	10.098	1.25	0.017	0	0.263	0.05	0.113	0.03	1.116	0.26
Pseudomonadota	Alphaproteobacteria	Rhodobacterales	Paracoccaceae	Roseobacter	1	1	0.035	0	0.639	0.1	3.394	0.9	4.813	0.76	1.379	0.18	6.285	1.21	0.001	0	10.845	2.49	0.137	0.04	0.449	0.13
Pseudomonadota	Alphaproteobacteria	Rhodobacterales	Paracoccaceae	Roseovarius	1	1	0.055	0.01	2.064	0.33	2.124	0.46	4.026	0.57	5.524	0.46	2.926	0.36	0	0	1.714	0.3	0.255	0.07	0.02	0.01
Pseudomonadota	Alphaproteobacteria	Rhodobacterales	Paracoccaceae	Sulfitobacter	2	2	0.084	0.02	1.308	0.7	0.026	0.01	0.113	0.03	0.504	0.12	0.199	0.05	0	0	0.182	0.03	0.311	0.08	0.169	0.03
Pseudomonadota	Alphaproteobacteria	Rhodobacterales	Paracoccaceae	Thalassobius	1	0	0.008	0	0.094	0.02	0.562	0.14	0.29	0.08	0.195	0.03	1.81	0.4	0.001	0	0.002	0	0.004	0	0	0
Pseudomonadota	Alphaproteobacteria	Rhodobacterales	Paracoccaceae	Tritonibacter	1	0	0.001	0	0.064	0.02	0.088	0.03	0.058	0.02	0.022	0	0.055	0.02	0.012	0.01	3.606	0.5	11.434	2.97	0	0
Pseudomonadota	Alphaproteobacteria	Rhodobacterales	Paracoccaceae	Tropicibacter	2	1	0.112	0.03	1.523	0.43	2.301	0.45	6.245	0.85	8.446	1.52	2.674	0.39	0.015	0.01	7.386	0.99	0.689	0.18	0.238	0.07
Pseudomonadota	Alphaproteobacteria	Rhodobacterales	Paracoccaceae	uncultured-Paracoccaceae	2	0	0.025	0.01	2.119	0.65	0.963	0.17	0.68	0.14	0.983	0.2	1.699	0.18	0	0	0.009	0	0.004	0	0	0
Pseudomonadota	Alphaproteobacteria	Rhodospirillales	Thalassospiraceae	Thalassospira	1	0	0	0	0	0	0	0	0	0	0	0	0.9	0.28	0	0	0	0	0	0	0	0
Pseudomonadota	Alphaproteobacteria	Rickettsiales	Incertae-Sedis	Candidatus-Hepatincola	1	0	0.008	0	0.047	0.01	0.195	0.06	0.02	0.01	0.001	0	0.007	0	0.002	0	3.597	0.59	0	0	0	0
Pseudomonadota	Alphaproteobacteria	Sphingomonadales	Sphingomonadaceae	Erythrobacter	0	1	0	0	0	0	0	0	0	0	0	0	0	0	0	0	0	0	0	0	0.023	0.01
Pseudomonadota	Alphaproteobacteria	Sphingomonadales	Sphingomonadaceae	Parasphingorhabdus	1	0	0.001	0	0.065	0.02	0.006	0	0.594	0.14	1.221	0.2	0.059	0.02	0	0	0.008	0	0.02	0.01	0	0
Pseudomonadota	Alphaproteobacteria	Sphingomonadales	Sphingomonadaceae	Tsuneonella	0	1	0	0	0	0	0	0	0	0	0	0	0	0	0	0	0	0	0	0	0.077	0.01
Pseudomonadota	Gammaproteobacteria	Burkholderiales	Oxalobacteraceae	Massilia	0	1	0	0	0	0	0	0	0	0	0	0	0	0	0	0	0	0	0	0	0.072	0.02
Pseudomonadota	Gammaproteobacteria	Enterobacterales	Aeromonadaceae	Aeromonas	0	1	0	0	0	0	0	0	0	0	0	0	0	0	0	0	0	0	0	0	0.006	0
Pseudomonadota	Gammaproteobacteria	Enterobacterales	Alteromonadaceae	Alteromonas	1	1	0.001	0	0.128	0.05	0.041	0.02	3.681	1.2	11.092	2.45	1.75	0.45	0.002	0	0.171	0.04	0.016	0.01	0.011	0
Pseudomonadota	Gammaproteobacteria	Enterobacterales	Alteromonadaceae	Glaciecola	0	1	0	0	0	0	0	0	0	0	0	0	0	0	0	0	0	0	0	0	1.198	0.32
Pseudomonadota	Gammaproteobacteria	Enterobacterales	Colwelliaceae	Colwellia	4	3	1.423	0.81	3.598	1.15	0.534	0.21	1.192	0.18	2.82	0.36	0.662	0.23	0	0	0.007	0	0.214	0.07	0.847	0.23
Pseudomonadota	Gammaproteobacteria	Enterobacterales	Colwelliaceae	Thalassotalea	1	1	0.013	0.01	0.014	0	0.028	0.01	0.057	0.01	0.068	0.02	0.021	0.01	0	0	0	0	0	0	0.074	0.02
Pseudomonadota	Gammaproteobacteria	Enterobacterales	Erwiniaceae	Duffyella	0	1	0	0	0	0	0	0	0	0	0	0	0	0	0	0	0	0	0	0	0.526	0.11
Pseudomonadota	Gammaproteobacteria	Enterobacterales	Idiomarinaceae	Idiomarina	0	2	0	0	0	0	0	0	0	0	0	0	0	0	0	0	0	0	0	0	1.021	0.32
Pseudomonadota	Gammaproteobacteria	Enterobacterales	Pseudoalteromonadaceae	Algicola	0	1	0	0	0	0	0	0	0	0	0	0	0	0	0	0	0	0	0	0	0.026	0.01
Pseudomonadota	Gammaproteobacteria	Enterobacterales	Pseudoalteromonadaceae	Pseudoalteromonas	2	4	0.007	0	1.547	0.55	0.127	0.05	6.436	1.53	0.9	0.16	0.078	0.01	0.002	0	2.402	0.99	0.113	0.02	0.486	0.11
Pseudomonadota	Gammaproteobacteria	Enterobacterales	Pseudoalteromonadaceae	Psychrosphaera	1	1	0	0	0	0	0	0	7.265	1.86	0	0	0	0	0	0	0	0	0	0	0.003	0
Pseudomonadota	Gammaproteobacteria	Enterobacterales	Psychromonadaceae	Motilimonas	0	1	0	0	0	0	0	0	0	0	0	0	0	0	0	0	0	0	0	0	0.069	0.02
Pseudomonadota	Gammaproteobacteria	Enterobacterales	Psychromonadaceae	Psychromonas	0	2	0	0	0	0	0	0	0	0	0	0	0	0	0	0	0	0	0	0	0.514	0.19
Pseudomonadota	Gammaproteobacteria	Enterobacterales	Shewanellaceae	Psychrobium	0	1	0	0	0	0	0	0	0	0	0	0	0	0	0	0	0	0	0	0	0.109	0.03
Pseudomonadota	Gammaproteobacteria	Enterobacterales	Shewanellaceae	Shewanella	0	1	0	0	0	0	0	0	0	0	0	0	0	0	0	0	0	0	0	0	0.077	0.03
Pseudomonadota	Gammaproteobacteria	Enterobacterales	Vibrionaceae	Aliivibrio	1	1	0.004	0	0.094	0.02	0.204	0.06	0.281	0.07	0.009	0	0.005	0	0.036	0.01	2.762	1.17	2.596	0.57	0.131	0.05
Pseudomonadota	Gammaproteobacteria	Enterobacterales	Vibrionaceae	Photobacterium	1	0	0.008	0.01	0	0	0.671	0.36	0	0	0	0	0	0	0	0	0	0	0	0	0	0
Pseudomonadota	Gammaproteobacteria	Enterobacterales	Vibrionaceae	Vibrio	1	14	0.002	0	0.281	0.08	0.614	0.13	0.474	0.18	0.048	0.01	0.035	0.01	0.009	0	0.338	0.14	4.125	1.12	15.585	2.71
Pseudomonadota	Gammaproteobacteria	Gammaproteobacteria-Incertae-Sedis	Unknown-Family	Candidatus-Berkiella	1	0	0	0	0	0	0.073	0.07	0	0	0	0	0	0	0	0	0	0	0	0	0	0
Pseudomonadota	Gammaproteobacteria	Pseudomonadales	Cellvibrionaceae	Aestuariicella	1	0	0	0	0	0	0	0	3.7	1.31	0	0	0.305	0.17	0	0	0	0	0	0	0	0
Pseudomonadota	Gammaproteobacteria	Pseudomonadales	Halomonadaceae	Cobetia	0	3	0	0	0	0	0	0	0	0	0	0	0	0	0	0	0	0	0	0	1.15	0.44
Pseudomonadota	Gammaproteobacteria	Pseudomonadales	Halomonadaceae	Halomonas	1	4	5.688	1.11	0.129	0.08	0	0	0	0	0	0	0	0	0	0	0	0	0	0	3.499	0.64
Pseudomonadota	Gammaproteobacteria	Pseudomonadales	Marinobacteraceae	Marinobacter	4	2	0	0	0.019	0.01	0	0	0.081	0.03	0	0	10.788	2.94	0	0	0	0	0	0	0.14	0.04
Pseudomonadota	Gammaproteobacteria	Pseudomonadales	Marinomonadaceae	Marinomonas	0	1	0	0	0	0	0	0	0	0	0	0	0	0	0	0	0	0	0	0	0.04	0.01
Pseudomonadota	Gammaproteobacteria	Pseudomonadales	Moraxellaceae	Acinetobacter	1	1	0	0	0.182	0.11	0	0	0	0	0	0	0	0	48.931	4.45	0	0	0	0	0.057	0.01
Pseudomonadota	Gammaproteobacteria	Pseudomonadales	Moraxellaceae	Psychrobacter	4	10	81.842	2.78	54.019	5.3	55.425	5.34	2.53	1.24	0.203	0.09	0.002	0	0.114	0.03	42.654	5.71	37.775	4.56	33.62	3.38
Pseudomonadota	Gammaproteobacteria	Pseudomonadales	Nitrincolaceae	Aliamphritea	0	1	0	0	0	0	0	0	0	0	0	0	0	0	0	0	0	0	0	0	0.046	0.01
Pseudomonadota	Gammaproteobacteria	Pseudomonadales	Nitrincolaceae	Incertae-Sedis	0	1	0	0	0	0	0	0	0	0	0	0	0	0	0	0	0	0	0	0	0.066	0.03
Pseudomonadota	Gammaproteobacteria	Pseudomonadales	Nitrincolaceae	Marinobacterium	1	0	0	0	0	0	0	0	0.131	0.09	0	0	0	0	0	0	0	0	0	0	0	0
Pseudomonadota	Gammaproteobacteria	Pseudomonadales	Nitrincolaceae	Neptuniibacter	2	0	0.379	0.17	2.079	0.34	0.816	0.17	7.142	0.7	12.457	1.53	0.838	0.09	0.003	0	0.107	0.02	0.036	0.01	0	0
Pseudomonadota	Gammaproteobacteria	Pseudomonadales	Nitrincolaceae	Profundimonas	0	1	0	0	0	0	0	0	0	0	0	0	0	0	0	0	0	0	0	0	0.003	0
Pseudomonadota	Gammaproteobacteria	Pseudomonadales	Nitrincolaceae	uncultured-Nitrincolaceae	1	0	0.011	0	0.316	0.12	0.152	0.04	1.553	0.25	0.643	0.15	0.737	0.2	0	0	0.005	0	0.008	0	0	0
Pseudomonadota	Gammaproteobacteria	Pseudomonadales	Pseudohongiellaceae	Pseudohongiella	1	0	0.011	0.01	0	0	0.057	0.04	0.603	0.11	0	0	0.562	0.2	0	0	0	0	0	0	0	0
Pseudomonadota	Gammaproteobacteria	Pseudomonadales	Pseudomonadaceae	Pseudomonas	1	4	0	0	0	0	0	0	0.141	0.06	0	0	2.2	0.87	0	0	0	0	0	0	1.164	0.24
Pseudomonadota	Gammaproteobacteria	Pseudomonadales	Saccharospirillaceae	Incertae-Sedis	0	1	0	0	0	0	0	0	0	0	0	0	0	0	0	0	0	0	0	0	0.143	0.04
Pseudomonadota	Gammaproteobacteria	Pseudomonadales	Saccharospirillaceae	Oceaniserpentilla	0	1	0	0	0	0	0	0	0	0	0	0	0	0	0	0	0	0	0	0	0.014	0
Pseudomonadota	Gammaproteobacteria	Pseudomonadales	Saccharospirillaceae	Oleispira	1	1	0.008	0	0.2	0.09	0.507	0.21	0.418	0.13	0.122	0.04	0.074	0.02	0.001	0	0.019	0.01	0	0	0.763	0.27
Pseudomonadota	Gammaproteobacteria	Pseudomonadales	Unknown-Family	Alkalimarinus	0	1	0	0	0	0	0	0	0	0	0	0	0	0	0	0	0	0	0	0	0.197	0.05
Patescibacteria	Gracilibacteria	JGI-0000069-P22	Incertae-Sedis	Incertae-Sedis	0	1	0	0	0	0	0	0	0	0	0	0	0	0	0	0	0	0	0	0	0.157	0.05
Patescibacteria	Parcubacteria	Candidatus-Campbellbacteria	uncultured-Candidatus-Campbellbacteria	uncultured-Candidatus-Campbellbacteria	1	0	0	0	0	0	0	0	1.61	0.4	0.117	0.08	0	0	0	0	0	0	0	0	0	0
Fusobacteriota	Fusobacteriia	Fusobacteriales	Fusobacteriaceae	Fusobacterium	1	0	0	0	0	0	0	0	0	0	0	0	0	0	0	0	0	0	20.178	4.22	0	0
Fusobacteriota	Fusobacteriia	Fusobacteriales	Fusobacteriaceae	Psychrilyobacter	0	1	0	0	0	0	0	0	0	0	0	0	0	0	0	0	0	0	0	0	0.426	0.17
Cyanobacteriota	Cyanobacteriia	Chloroplast	Incertae-Sedis	Chlorella	1	0	0.009	0	1.399	0.45	1.694	0.37	15.569	2.08	16.975	1.61	20.738	1.85	11.326	1.72	4.87	1.16	0.492	0.13	0	0
Campylobacterota	Campylobacteria	Campylobacterales	Arcobacteraceae	Arcobacter	0	1	0	0	0	0	0	0	0	0	0	0	0	0	0	0	0	0	0	0	0.14	0.05
Bacteroidota	Bacteroidia	Bacteroidales	Marinifilaceae	uncultured-Marinifilaceae	1	0	0	0	0	0	0	0	0.03	0.02	0	0	0	0	0	0	0	0	0.996	0.31	0	0
Bacteroidota	Bacteroidia	Chitinophagales	Saprospiraceae	uncultured-Saprospiraceae	1	0	0	0	0	0	0.29	0.11	0	0	0	0	0.879	0.31	0	0	0	0	0	0	0	0
Bacteroidota	Bacteroidia	Flavobacteriales	Crocinitomicaceae	Crocinitomix	1	1	0.002	0	0.046	0.02	0.015	0.01	1.617	0.39	0.707	0.15	0.062	0.02	0	0	0	0	0	0	0.2	0.06
Bacteroidota	Bacteroidia	Flavobacteriales	Crocinitomicaceae	Fluviicola	0	1	0	0	0	0	0	0	0	0	0	0	0	0	0	0	0	0	0	0	0.292	0.11
Bacteroidota	Bacteroidia	Flavobacteriales	Crocinitomicaceae	Salinirepens	1	0	0	0	0.327	0.1	0.113	0.06	1.215	0.47	2.713	0.78	0.503	0.18	0	0	0	0	0	0	0	0
Bacteroidota	Bacteroidia	Flavobacteriales	Crocinitomicaceae	uncultured-Crocinitomicaceae	0	1	0	0	0	0	0	0	0	0	0	0	0	0	0	0	0	0	0	0	0.069	0.03
Bacteroidota	Bacteroidia	Flavobacteriales	Cryomorphaceae	Incertae-Sedis	0	1	0	0	0	0	0	0	0	0	0	0	0	0	0	0	0	0	0	0	0.086	0.03
Bacteroidota	Bacteroidia	Flavobacteriales	Cryomorphaceae	NS10-marine-group	0	1	0	0	0	0	0	0	0	0	0	0	0	0	0	0	0	0	0	0	0.049	0.02
Bacteroidota	Bacteroidia	Flavobacteriales	Flavobacteriaceae	Aquibacter	1	1	0	0	0	0	0.187	0.11	0	0	0	0	1.231	0.39	0	0	0	0	0	0	0.069	0.02
Bacteroidota	Bacteroidia	Flavobacteriales	Flavobacteriaceae	Croceibacter	0	1	0	0	0	0	0	0	0	0	0	0	0	0	0	0	0	0	0	0	0.009	0
Bacteroidota	Bacteroidia	Flavobacteriales	Flavobacteriaceae	Flavirhabdus	1	0	0.05	0.02	0.325	0.12	0.02	0.01	3.141	1.01	0.096	0.01	0.023	0.01	0	0	0	0	0	0	0	0
Bacteroidota	Bacteroidia	Flavobacteriales	Flavobacteriaceae	Jejudonia	1	0	0	0	0.017	0.01	0	0	0	0	0	0	0	0	0	0	0	0	0	0	0	0
Bacteroidota	Bacteroidia	Flavobacteriales	Flavobacteriaceae	Maribacter	1	0	0.4	0.17	1.123	0.28	1.096	0.56	1.905	0.28	1.667	0.28	1.705	0.45	0	0	0.03	0.01	0.02	0.01	0	0
Bacteroidota	Bacteroidia	Flavobacteriales	Flavobacteriaceae	NS3a-marine-group	1	1	0.009	0	3.053	1.26	8.113	1.83	3.009	0.62	1.331	0.45	12.012	1.64	0.015	0.01	0.027	0.01	0.004	0	7.618	1.73
Bacteroidota	Bacteroidia	Flavobacteriales	Flavobacteriaceae	Polaribacter	4	1	0.006	0	0.821	0.36	1.217	0.73	3.414	0.79	7.427	1.86	1.879	0.44	0	0	0.05	0.02	0.008	0	0.927	0.18
Bacteroidota	Bacteroidia	Flavobacteriales	Flavobacteriaceae	Pseudofulvibacter	1	1	0	0	1.857	0.55	0	0	3.42	0.89	0.51	0.14	0	0	0	0	0	0	0	0	0.092	0.04
Bacteroidota	Bacteroidia	Flavobacteriales	Flavobacteriaceae	Pseudotenacibaculum	0	1	0	0	0	0	0	0	0	0	0	0	0	0	0	0	0	0	0	0	0.092	0.02
Bacteroidota	Bacteroidia	Flavobacteriales	Flavobacteriaceae	Tamlana	1	0	0	0	0.014	0	0.024	0.01	0.004	0	0.062	0.02	0.125	0.03	0.006	0	6.372	1.2	0	0	0	0
Bacteroidota	Bacteroidia	Flavobacteriales	Flavobacteriaceae	Tenacibaculum	1	0	0	0	0.064	0.03	0.027	0.01	1.142	0.41	0.1	0.03	0.025	0.01	0	0	0	0	0	0	0	0
Bacteroidota	Bacteroidia	Flavobacteriales	Flavobacteriaceae	uncultured-Flavobacteriaceae	0	1	0	0	0	0	0	0	0	0	0	0	0	0	0	0	0	0	0	0	0.066	0.02
Bacteroidota	Bacteroidia	Flavobacteriales	Flavobacteriaceae	Winogradskyella	1	0	0	0	0.251	0.15	0	0	0	0	0	0	0	0	0	0	0	0	0	0	0	0
Bacteroidota	Bacteroidia	Flavobacteriales	NS9-marine-group	NS9-marine-group	1	0	0.001	0	0.019	0.01	0.097	0.04	1.01	0.33	0.028	0.01	0.564	0.12	0.001	0	0	0	0	0	0	0
Bacteroidota	Chitinophagia	Chitinophagales	Chitinophagaceae	Flavisolibacter	0	1	0	0	0	0	0	0	0	0	0	0	0	0	0	0	0	0	0	0	0.249	0.05
Bacillota	Bacilli	Bacillales	Bacillaceae	Bacillus	1	7	2.297	0.69	0	0	0	0	0.121	0.04	0	0	0	0	0	0	0	0	0	0	2.234	0.64
Bacillota	Bacilli	Bacillales	Bacillaceae	Lysinibacillus	0	1	0	0	0	0	0	0	0	0	0	0	0	0	0	0	0	0	0	0	0.017	0.01
Bacillota	Bacilli	Bacillales	Bacillaceae	Mesobacillus	1	1	0	0	0	0	0	0	0	0	0	0	0	0	0.032	0.01	3.242	0.87	0	0	0.029	0.01
Bacillota	Bacilli	Bacillales	Bacillaceae	Rossellomorea	1	3	5.719	2.15	0	0	0	0	0	0	0	0	0	0	0	0	0.36	0.12	0	0	2.851	0.61
Bacillota	Bacilli	Bacillales	Planococcaceae	Kurthia	0	1	0	0	0	0	0	0	0	0	0	0	0	0	0	0	0	0	0	0	0.077	0.02
Bacillota	Bacilli	Bacillales	Planococcaceae	Lysinibacillus	0	1	0	0	0	0	0	0	0	0	0	0	0	0	0	0	0	0	0	0	0.112	0.04
Bacillota	Bacilli	Brevibacillales	Brevibacillaceae	Brevibacillus	0	1	0	0	0	0	0	0	0	0	0	0	0	0	0	0	0	0	0	0	0.057	0.02
Bacillota	Bacilli	Exiguobacterales	Exiguobacteraceae	Exiguobacterium	1	3	0	0	0	0	0	0	0	0	0	0	0.01	0.01	9.257	1.08	0.192	0.06	0	0	0.552	0.22
Bacillota	Bacilli	Lactobacillales	Carnobacteriaceae	Alkalibacterium	0	1	0	0	0	0	0	0	0	0	0	0	0	0	0	0	0	0	0	0	0.023	0.01
Bacillota	Bacilli	Lactobacillales	Carnobacteriaceae	Carnobacterium	1	0	0.14	0.07	0	0	0	0	0	0	0	0	0	0	16.076	2.86	0.798	0.23	1.876	0.4	0	0
Bacillota	Bacilli	Lactobacillales	Lactobacillaceae	Latilactobacillus	1	0	0	0	0	0	0	0	0	0	0	0	0	0	10.185	3.06	0	0	0	0	0	0
Bacillota	Bacilli	Paenibacillales	Paenibacillaceae	Paenibacillus	0	1	0	0	0	0	0	0	0	0	0	0	0	0	0	0	0	0	0	0	0.049	0.02
Bacillota	Clostridia	Clostridiales	Clostridiaceae	Clostridium	1	4	0	0	0	0	0	0	0	0	0	0	0	0	3.948	0.78	0.152	0.07	0	0	6.698	2.35
Bacillota	Clostridia	Clostridiales	Clostridiaceae	Oceanirhabdus	0	2	0	0	0	0	0	0	0	0	0	0	0	0	0	0	0	0	0	0	0.486	0.18
Bacillota	Clostridia	Peptostreptococcales-Tissierellales	Clostridiisalibacteraceae	Clostridiisalibacter	0	3	0	0	0	0	0	0	0	0	0	0	0	0	0	0	0	0	0	0	2.714	0.69
Bacillota	Clostridia	Peptostreptococcales-Tissierellales	Fusibacteraceae	Fusibacter	2	0	0	0	0	0	0.247	0.2	0	0	0	0	0	0	0	0	0	0	0	0	0	0
Bacillota	Clostridia	Peptostreptococcales-Tissierellales	Peptostreptococcaceae	Paraclostridium	1	0	0	0	0	0	0	0	0	0	0	0	0	0	0	0	0	0	17.507	3.76	0	0
Bacillota	Clostridia	Peptostreptococcales-Tissierellales	Peptostreptococcaceae	Tepidibacter	1	3	1.331	0.6	0	0	0	0	0	0	0	0	0	0	0	0	0	0	0	0	7.055	1.95
Actinomycetota	Actinobacteria	Propionibacteriales	Propionibacteriaceae	Cutibacterium	0	1	0	0	0	0	0	0	0	0	0	0	0	0	0	0	0	0	0	0	0.006	0
